# Supplementary material for: Dexmedetomidine Protects Cerebellar Neurons against Hyperoxia-Induced Oxidative Stress and Apoptosis in the Juvenile Rat
Source: Int J Mol Sci. 2023 Apr 25;24(9):7804. doi: 10.3390/ijms24097804 (PMC10178601; doi:10.3390/ijms24097804)
Supplement: Supplementary file 1 [file ijms-24-07804-s001.zip]

Archive with 3 entries (3 files):
- Table S-1 Quantitation of CellDeath.pdf
- Table S-2 Quantification of oxidative stress.pdf
- Table S-3 Quantification of inflammation.pdf
